# Supplementary material for: Microfluidic Formulation of DNA-Loaded Multicomponent Lipid Nanoparticles for Gene Delivery
Source: Pharmaceutics. 2021 Aug 19;13(8):1292. doi: 10.3390/pharmaceutics13081292 (PMC8400491; doi:10.3390/pharmaceutics13081292)
Supplement: Supplementary file 1 [file pharmaceutics-13-01292-s001.zip]

Archive with 1 entries (1 files):
- pharmaceutics-1309793-supplementary.pdf
